# Supplementary material for: Context-independent encoding of passive and active self-motion in vestibular afferent fibers during locomotion in primates
Source: Nat Commun. 2022 Jan 10;13:120. doi: 10.1038/s41467-021-27753-z (PMC8748921; doi:10.1038/s41467-021-27753-z)
Supplement: Supplementary file 3 — Source Data [file 41467_2021_27753_MOESM3_ESM.xlsx]

## Sheet: Figure 1b
Context-independent encoding of passive and active self-motion in vestibular afferent fibers during locomotion in primates.
Figure 1b.
	Regular Otolith afferents		Irregular Otolith Afferents		Regular Canal afferents		Irregular Canal afferents
	CV*		CV*		CV*		CV*
	0.0669		0.3985		0.0853		0.6027
	0.0639		0.6241		0.0786		0.3745
	0.0631		0.637		0.0687		0.3285
	0.0566		0.4328		0.0669		0.1397
	0.0967		0.4646		0.0624		0.12
	0.0926		0.3724		0.0804		0.7508
	0.0826		0.3829		0.0648		0.1005
	0.051		0.271		0.082		0.1552
	0.0394		0.4037		0.0643		0.2029
			0.4217		0.0736		0.2119
			0.1983		0.0604		0.1471
			0.3831		0.0351		0.3016
			0.3372		0.0441		0.4138
			0.9749		0.0604		0.3937
					0.0658		0.4256
							0.4055
							0.4645

## Sheet: Figure 1d
Figure 1d.
	Regular Otolith afferents			Irregular Otolith Afferents
	Pitch	Translation		Pitch	Translation
	51.21	61.32		170.54	137.4
	60.67	59.2		19.37	13.87
	86.51	87.41		37.34	54.67
	52.4	58.59		71	107
	94.56	124.6		257.73	292
	55.51	62.45		117.2	121
	26.74	14.65		184	231
	53.73	73.72		169.2	238.7
	82.76	86.28		107.8	121.1
				216.88	209
				139.4	139
				178.8	164
				185.8	202.2
				128.1	135.3

## Sheet: Figure 2c
Figure 2c.
	Regular Canal afferents
	Modulation				Mean firing rate
	Passive Pitch	Walking	Running		Passive Pitch	Walking	Running
	0.625126	0.546782	0.57344		144.268	145.017	145.236
	0.7492	0.770665	0.7208		125.529	118.556	127.243
	0.8085	0.986535	0.909701		121.619	123.762	122.887
	0.844356	0.916429	0.926305		125.231	123.165	124.022
	1.04549	1.22496	1.01015		124.044	120.566	122.636
	1.04872	1.03538	1.04552		135.014	133.566	134.001
	0.738088	0.86446	0.755203		112.241	115.041	124.561
	1.12919	1.18587	0.9407		100.418	115.839	95.3521
	0.824391	0.989249	1.18376		110.339	116.367	122.85
	0.912646	0.736586	0.897755		115.08	112.773	119.435
	0.8537	0.862294	1.0229		116.674	103.399	109.535
	0.20388	0.190229	0.1442		67.6658	66.8601	96.2365
	1.4234	1.5443	1.4641		114.713	130.489	78.5962
	0.62432	0.6011	0.6948		107.584	106.795	108.614
	0.628142	0.6959	0.674241		115.746	115.765	118.077

## Sheet: Figure 2d
Figure 2d.
	Irregular Canal afferents
	Modulation				Mean firing rate
	Passive Pitch	Walking	Running		Passive Pitch	Walking	Running
	0.2349	0.3	0.27		154.88	152.187	151.28
	1.1718	1.2298	1.22		86.7	88.7474	88.27
	1.29578	0.987569	0.910275		98.6546	98.5415	101.619
	1.0582	1.00704	1.334		112.847	111.686	120
	0.9536	1.02433	0.98		129.3	132.7	131.56
	0.6526	0.5025	0.6296		101.404	106.563	105.72
	1.85611	1.9788	1.8302		113.783	113.59	113.59
	1.92	2.4534	2.3322		122.565	115.25	109.937
	1.2333	1.1546	1.41557		114.713	113.09	98.1
	1.50695	1.57403	1.7323		64.4272	42.0963	52.5052
	1.26718	1.13241	1.2328		74.4477	81.0875	71.8772
	0.767064	0.5004	0.651972		91.8894	93.2831	82.6543
	0.8036	0.975158	0.882		83.2921	85.2589	86.1936
	0.7683	0.678925	0.694415		82.6963	85.0145	68.7832
	0.702245	1.0148	0.50185		88.7901	90.6081	87.4596
	0.2246	0.1863	0.1541		92	110.1	95.77
	0.5226	0.6625	0.5361		95.41	91.37	93.56

## Sheet: Figure 3c
Figure 3c.
	Regular Otolith afferents
	Modulation				Mean firing rate
	Passive Pitch	Walking	Running		Passive Pitch	Walking	Running
	56.9842	48.791	50.7187		98.2129	105.718	101.025
	61.0232	83.9698	70.8381		96.4852	97.8435	103.172
	114.627	109.676	116.898		132.521	120.283	123.079
	111.507	112.706	116.682		91.4296	111.236	117.743
	21.2793	22.2923	14.5564		108.144	108.41	122.581
	50.0691	58.6678	65.4683		98.401	101.471	107.178
	73.9453	71.1439	59.968		80.286	77.5716	92.4855
	91.25	97.56	96.54		87.73	88.04	85.21
	104.9	105.3	106.5		86.51	88.85	87.42

## Sheet: Figure 3d
Figure 3d.
	Irregular Otolith afferents
	Modulation				Mean firing rate
	Passive Pitch	Walking	Running		Passive Pitch	Walking	Running
	135.88	107.492	103.215		105.786	145.76	129.14
	143.741	156.952	140.551		136.768	141.9	152.787
	91.9824	106.77	92.422		61.6563	69.5068	68.5644
	192.695	187.966	185.685		123.247	143.711	157.267
	220.817	203.4	189.744		81.8417	90.2381	95.9823
	70.1595	80.9386	100.236		20.0646	53.4157	78.3069
	109.657	109.224	131.508		64.3228	69.9001	74.2846
	273.054	241.227	291.762		85.8704	77.2975	99.2636
	145.8	132.1	144.3		92.64	102.8	116.6
	115.807	131.486	122.358		52.6372	67.6207	87.5344
	247.894	276.757	287.066		93.1008	73.4895	115.598
	318.93	299.921	271.064		101.05	81.5151	98.4821
	242.745	217.882	305.785		84.1754	53.8165	86.7348
	137.302	144.725	177.195		40.6	44.4674	44.7183

## Sheet: Figure 4a
Figure 4a.
	Head position
	Passive Pitch	Walking	Running
	-0.353347	-0.347028	-0.352682
	-0.353251	-0.352571	-0.335072
	-0.353193	-0.352883	-0.335239
	-0.354417	-0.35266	-0.29943
	-0.356874	-0.354236	-0.34738
	-0.35172	-0.356598	-0.352682
	-0.351961	-0.351613	-0.352768
	-0.294686	-0.351819	-0.352991
	0.0977929	-0.313875	-0.353908
	-0.356936	-0.356744	-0.356517
	-0.343347	-0.348028	-0.3514
	-0.303251	-0.353571	-0.351825
	-0.333193	-0.353883	-0.356592
	-0.292357	-0.35366	-0.356517

## Sheet: Figure 5c
Figure 5c.
	Resting discharge	Passive Pitch	Walking	Running	High amplitude passive pitch
	94.28	105.786	145.76	129.14	116.195
	136.273	136.768	141.9	152.787	160.538
	72.39	61.6563	69.5068	68.5644	62.3302
	136.27	123.247	143.711	157.267	137.345
	81.54	81.8417	90.2381	95.9823	83.2002
	17.14	20.0646	53.4157	78.3069	25.2052
	61.01	64.3228	69.9001	74.2846	84.509
	52.9	85.8704	77.2975	99.2636	101.8
	93.06	92.64	102.8	116.6	111.28
	46.7	52.6372	67.6207	87.5344	63.0014
	90.01	93.1008	73.4895	115.598	117.938
	61.79	101.05	81.5151	98.4821	103.916
	96.97	84.1754	53.8165	86.7348	180.927
	40.6	40.6	44.4674	44.7183	81.8373

## Sheet: Figure 6d
Figure 6d.
	Modulation				Bias
	Passive Pitch	Walking	Running		Passive Pitch	Walking	Running
	170.54	143.19	192.042		95.5185	93.0897	91.6653
	19.37	11.02	22.36		51.8227	47.773	51.1891
	100	82	99.16		122.294	101.016	146.017
	115	103	122		78.2511	84.5266	86.3651
	257.73	285.52	275.7		23.6468	15.9978	17.0249
	117.2	157.1	115.025		64.7495	60.9263	59.1377
	184	203	238.8		81.9646	112.842	94.6569
	169.2	210.4	175		58.363	101.443	85.4991
	107.8	110.13	92.55		47.6835	62.0508	66.6655
	216.88	239	267		42.0155	30.9356	82.4227
	139.4	126.1	159.7		106.158	114.445	106.454
	178.8	185.7	167.3		35.6715	20.6749	30.4326
	242.745	217.882	239.23		84.1754	53.8165	86.7348
	137.302	144.725	177.195		40.6	44.4674	44.7183
